# Supplementary material for: Seed or soil: Tracing back the plant mycobiota primary sources
Source: Environ Microbiol Rep. 2024 Jun 23;16(3):e13301. doi: 10.1111/1758-2229.13301 (PMC11194045; doi:10.1111/1758-2229.13301)
Supplement: Supplementary file 3 — File S2: Supplementary File. [file EMI4-16-e13301-s001.xlsx]

## Sheet: INFO
Supplementary File 2 for "[title]"
Top 5 fungi potentially transmitted species per dataset, compartment and condition.
Two definitions were used here:
STRICT: An OTU potentially transmitted is defined as an OTU shared between a source and a sink (e.g., seeds and leaves) but not shared with the other source (bulk soil in this example).
UBIQUITOUS: An OTU potentially transmitted is this time defined as an OTU shared between a source and a sink (e.g., seeds and leaves) but not excluding OTUs shared with the other source (bulk soil in this example).

## Sheet: STRICT
Dataset	Sink	Source	Condition	Species	Mean abundance in the sink x condition (%)
Germination	Roots	Seeds	Autoclaved	Other	12.3653
Germination	Roots	Seeds	Autoclaved	s__Aureobasidium_pullulans	3.15169
Germination	Roots	Seeds	Autoclaved	s__Leucosporidium_sp	4.43431
Germination	Roots	Seeds	Autoclaved	s__Mycosphaerella_asteroma	10.3351
Germination	Roots	Seeds	Autoclaved	s__Vishniacozyma_sp	3.86876
Germination	Roots	Roots	Autoclaved	s__Glomeraceae_sp	0.00126124
Germination	Roots	Bulk	Autoclaved	s__Hypocreales_sp	0.000516644
Germination	Roots	Bulk	Autoclaved	s__Pyrenochaeta_sp	0.00050604
Germination	Roots	Seeds	N-Autoclaved	Other	8.0156
Germination	Roots	Seeds	N-Autoclaved	s__Aureobasidium_pullulans	3.15169
Germination	Roots	Seeds	N-Autoclaved	s__Leucosporidium_sp	4.43431
Germination	Roots	Seeds	N-Autoclaved	s__Mycosphaerella_asteroma	10.3351
Germination	Roots	Seeds	N-Autoclaved	s__Vishniacozyma_sp	3.86876
Germination	Roots	Bulk	N-Autoclaved	s__Eutypella_sp	0.000213568
Germination	Leaves	Seeds	Autoclaved	Other	13.9169
Germination	Leaves	Seeds	Autoclaved	s__Aureobasidium_pullulans	3.15169
Germination	Leaves	Seeds	Autoclaved	s__Leucosporidium_sp	4.43431
Germination	Leaves	Seeds	Autoclaved	s__Mycosphaerella_asteroma	10.3351
Germination	Leaves	Seeds	Autoclaved	s__Vishniacozyma_sp	3.86876
Germination	Leaves	Seeds	N-Autoclaved	Other	11.4351
Germination	Leaves	Seeds	N-Autoclaved	s__Aureobasidium_pullulans	3.15169
Germination	Leaves	Seeds	N-Autoclaved	s__Leucosporidium_sp	4.43431
Germination	Leaves	Seeds	N-Autoclaved	s__Mycosphaerella_asteroma	10.3351
Germination	Leaves	Seeds	N-Autoclaved	s__Vishniacozyma_sp	3.86876
Insitu	Seeds	Rhizosphere		Other	0.0547515
Insitu	Seeds	Rhizosphere		s__Apiospora_sp	0.182306
Insitu	Seeds	Rhizosphere		s__Cyberlindnera_rhodanensis	0.0650942
Insitu	Seeds	Rhizosphere		s__Quambalaria_coyrecup	1.01984
Insitu	Seeds	Rhizosphere		s__Saccharomycetales_sp	0.197585
Insitu	Bulk	Rhizosphere		Other	22.018
Insitu	Bulk	Rhizosphere		s__Chaetomium_sp	2.97299
Insitu	Bulk	Rhizosphere		s__Eutypella_sp	3.97922
Insitu	Bulk	Rhizosphere		s__Penicillium_oxalicum	10.0806
Insitu	Bulk	Rhizosphere		s__Pleosporaceae_sp	3.54115
Insitu	Seeds	Roots		Other	0.0587718
Insitu	Seeds	Roots		s__Curvularia_lunata	0.179934
Insitu	Seeds	Roots		s__Cyberlindnera_rhodanensis	0.0650942
Insitu	Seeds	Roots		s__Malassezia_restricta	0.246214
Insitu	Seeds	Roots		s__Saccharomycetales_sp	0.197585
Insitu	Bulk	Roots		Other	19.7969
Insitu	Bulk	Roots		s__Chaetomium_sp	2.97299
Insitu	Bulk	Roots		s__Eutypella_sp	3.99464
Insitu	Bulk	Roots		s__Penicillium_oxalicum	10.0478
Insitu	Bulk	Roots		s__Pleosporaceae_sp	3.54115
Insitu	Seeds	Leaves		Other	2.96365
Insitu	Seeds	Leaves		s__Botryosphaeria_dothidea	2.40633
Insitu	Seeds	Leaves		s__Leucosporidium_sp	1.04879
Insitu	Seeds	Leaves		s__Pezizales_sp	0.347965
Insitu	Seeds	Leaves		s__Quambalaria_coyrecup	1.01984
Insitu	Bulk	Leaves		Other	2.6073
Insitu	Bulk	Leaves		s__Botryosphaeriaceae_sp	0.865021
Insitu	Bulk	Leaves		s__Chaetomium_sp	1.04324
Insitu	Bulk	Leaves		s__Coniophora_sp	1.15577
Insitu	Bulk	Leaves		s__Sporormiaceae_sp	1.09496

## Sheet: UBIQUITOUS
Abundance	tax_level	tax	dataset	Source	Sink	condition
0.208466	Species	Other	Germination	Seeds	Roots	Autoclaved
0.0443431	Species	s__Leucosporidium_sp	Germination	Seeds	Roots	Autoclaved
0.043337	Species	s__Malassezia_restricta	Germination	Seeds	Roots	Autoclaved
0.103351	Species	s__Mycosphaerella_asteroma	Germination	Seeds	Roots	Autoclaved
0.0892179	Species	s__Phaeosphaeria_sp	Germination	Seeds	Roots	Autoclaved
0.0077003	Species	Other	Germination	Bulk	Roots	Autoclaved
0.00568564	Species	s__Cyberlindnera_sp	Germination	Bulk	Roots	Autoclaved
0.0135179	Species	s__Filobasidium_globisporum	Germination	Bulk	Roots	Autoclaved
0.0310652	Species	s__Malassezia_restricta	Germination	Bulk	Roots	Autoclaved
0.0892179	Species	s__Phaeosphaeria_sp	Germination	Bulk	Roots	Autoclaved
0.155078	Species	Other	Germination	Seeds	Roots	N-Autoclaved
0.0443431	Species	s__Leucosporidium_sp	Germination	Seeds	Roots	N-Autoclaved
0.0422077	Species	s__Malassezia_restricta	Germination	Seeds	Roots	N-Autoclaved
0.103351	Species	s__Mycosphaerella_asteroma	Germination	Seeds	Roots	N-Autoclaved
0.0892179	Species	s__Phaeosphaeria_sp	Germination	Seeds	Roots	N-Autoclaved
2.13568e-06	Species	Other	Germination	Bulk	Roots	N-Autoclaved
0.0135179	Species	s__Filobasidium_globisporum	Germination	Bulk	Roots	N-Autoclaved
0.0310652	Species	s__Malassezia_restricta	Germination	Bulk	Roots	N-Autoclaved
0.0892179	Species	s__Phaeosphaeria_sp	Germination	Bulk	Roots	N-Autoclaved
0.00234179	Species	s__Picoa_sp	Germination	Bulk	Roots	N-Autoclaved
0.224381	Species	Other	Germination	Seeds	Leaves	Autoclaved
0.0443431	Species	s__Leucosporidium_sp	Germination	Seeds	Leaves	Autoclaved
0.043337	Species	s__Malassezia_restricta	Germination	Seeds	Leaves	Autoclaved
0.103351	Species	s__Mycosphaerella_asteroma	Germination	Seeds	Leaves	Autoclaved
0.0892179	Species	s__Phaeosphaeria_sp	Germination	Seeds	Leaves	Autoclaved
0.00807566	Species	Other	Germination	Bulk	Leaves	Autoclaved
0.00568564	Species	s__Cyberlindnera_sp	Germination	Bulk	Leaves	Autoclaved
0.0135179	Species	s__Filobasidium_globisporum	Germination	Bulk	Leaves	Autoclaved
0.0310652	Species	s__Malassezia_restricta	Germination	Bulk	Leaves	Autoclaved
0.0892179	Species	s__Phaeosphaeria_sp	Germination	Bulk	Leaves	Autoclaved
0.194959	Species	Other	Germination	Seeds	Leaves	N-Autoclaved
0.0443431	Species	s__Leucosporidium_sp	Germination	Seeds	Leaves	N-Autoclaved
0.0422077	Species	s__Malassezia_restricta	Germination	Seeds	Leaves	N-Autoclaved
0.103351	Species	s__Mycosphaerella_asteroma	Germination	Seeds	Leaves	N-Autoclaved
0.0892179	Species	s__Phaeosphaeria_sp	Germination	Seeds	Leaves	N-Autoclaved
0.00234179	Species	Other	Germination	Bulk	Leaves	N-Autoclaved
0.00568564	Species	s__Cyberlindnera_sp	Germination	Bulk	Leaves	N-Autoclaved
0.0135179	Species	s__Filobasidium_globisporum	Germination	Bulk	Leaves	N-Autoclaved
0.0310652	Species	s__Malassezia_restricta	Germination	Bulk	Leaves	N-Autoclaved
0.0892179	Species	s__Phaeosphaeria_sp	Germination	Bulk	Leaves	N-Autoclaved
0.0758792	Species	Other	Insitu	Seeds	Rhizosphere
0.102076	Species	s__Alternaria_consortialis	Insitu	Seeds	Rhizosphere
0.0126617	Species	s__Aureobasidium_pullulans	Insitu	Seeds	Rhizosphere
0.0396197	Species	s__Mycosphaerella_asteroma	Insitu	Seeds	Rhizosphere
0.0455658	Species	s__Phaeosphaeria_sp	Insitu	Seeds	Rhizosphere
0.398286	Species	Other	Insitu	Bulk	Rhizosphere
0.102076	Species	s__Alternaria_consortialis	Insitu	Bulk	Rhizosphere
0.0397922	Species	s__Eutypella_sp	Insitu	Bulk	Rhizosphere
0.100806	Species	s__Penicillium_oxalicum	Insitu	Bulk	Rhizosphere
0.0455658	Species	s__Phaeosphaeria_sp	Insitu	Bulk	Rhizosphere
0.0614449	Species	Other	Insitu	Seeds	Roots
0.102076	Species	s__Alternaria_consortialis	Insitu	Seeds	Roots
0.0126617	Species	s__Aureobasidium_pullulans	Insitu	Seeds	Roots
0.0396197	Species	s__Mycosphaerella_asteroma	Insitu	Seeds	Roots
0.0455658	Species	s__Phaeosphaeria_sp	Insitu	Seeds	Roots
0.369361	Species	Other	Insitu	Bulk	Roots
0.102076	Species	s__Alternaria_consortialis	Insitu	Bulk	Roots
0.0399464	Species	s__Eutypella_sp	Insitu	Bulk	Roots
0.100478	Species	s__Penicillium_oxalicum	Insitu	Bulk	Roots
0.0455658	Species	s__Phaeosphaeria_sp	Insitu	Bulk	Roots
0.128807	Species	Other	Insitu	Seeds	Leaves
0.102076	Species	s__Alternaria_consortialis	Insitu	Seeds	Leaves
0.0240633	Species	s__Botryosphaeria_dothidea	Insitu	Seeds	Leaves
0.0396197	Species	s__Mycosphaerella_asteroma	Insitu	Seeds	Leaves
0.0455658	Species	s__Phaeosphaeria_sp	Insitu	Seeds	Leaves
0.129735	Species	Other	Insitu	Bulk	Leaves
0.102346	Species	s__Alternaria_consortialis	Insitu	Bulk	Leaves
0.0126617	Species	s__Aureobasidium_pullulans	Insitu	Bulk	Leaves
0.0396197	Species	s__Mycosphaerella_asteroma	Insitu	Bulk	Leaves
0.0455658	Species	s__Phaeosphaeria_sp	Insitu	Bulk	Leaves
